# Supplementary material for: Runx1 is a central regulator of osteogenesis for bone homeostasis by orchestrating BMP and WNT signaling pathways
Source: PLoS Genet. 2021 Jan 21;17(1):e1009233. doi: 10.1371/journal.pgen.1009233 (PMC7819607; doi:10.1371/journal.pgen.1009233)
Supplement: S1 Table — (XLSX) [file pgen.1009233.s008.xlsx]

## Sheet: Sheet1
Table S1. Primers used for qPCR
Gene	Forward primer	Reverse primer
Runx1	GATGGCACTCTGGTCACCG	GCCGCTCGGAAAAGGACAA
Runx2	AGAGACCACAATAACCAGCACG	GGCGGCCATATGACTACAAAG
Osx(Sp7)	ATGGCGTCCTCTCTGCTTG	TGAAAGGTCAGCGTATGGCTT
Ocn	GAACAGACAAGTCCCACACAG	GAGCTGCTGTGACATCCATAC
Col1α1	CTTGGTGGTTTTGTATTCGATGAC	GCGAAGGCAACAGTCGCT
Atf4	ATGGCGCTCTTCACGAAATC	ACTGGTCGAAGGGGTCATCAA
Bmp7	CTCTGGCCAGCCTGCAAGATA	CCGGAACTCTCGATGGTGGA
Alk3	CTGCCCAGATGATGCTA	GTTAATGTGGTTTCTCCCT
C/ebpα	CAAGAACAGCAACGAGTACCG	GTCACTGGTCAACTCCAGCAC
Pparγ	GGAAGACCACTCGCATTCCTT	GTAATCAGCAACCATTGGGTCA
Gapdh	CAATGACCCCTTCATTGACC	GACAAGCTTCCCGTTCTCAG
CDH2	AGCGCAGTCTTACCGAAGG	TCGCTGCTTTCATACTGAACTTT
WIF1	TCTGGAGCATCCTACCTTGC	ATGAGCACTCTAGCCTGATGG
BTRC	AAGACTGTAATAATGGCGAACCC	TCTCTTGGTTTATGCAAAGCCTG
WNT16	CAGGGCAACTGGATGTGGTT	CTAGGCAGCAGGTACGGTT
DKK3	CTCGGGGGTATTTTGCTGTGT	TCCTCCTGAGGGTAGTTGAGA
SFRP1	GACATCGGCTCGTATCAGAG	GTTGGGCAGCACCATCTTC
PTPA	GTGGATTGATGAAACCCCGC	AACTGCCACTTCAGGCACAG
FZD8	ATGGAGTGGGGTTACCTGTTG	CACCGTGATCTCTTGGCAC
SOX9	AAGAAAGACCACCCCGATTACA	CAGCGCCTTGAAGATAGCATT
WNT2B	CGTTCGTCTATGCTATCTCGTCAG	CACCGTAATGGATGTTGTCACTAC
SOX2	TAGAGCTAGACTCCGGGCGATGA	TTGCCTTAAACAAGACCACGAAA
WNT6	TAAATCCACAGTTTGAGAGGAGG	CGAGAGCCAAGAAAGAACAGA
WNT5B	CCTGACTACTGCTTGCGTAATG	ACATACTGGTCCACAACCTCG
TCF7	AGCTTTCTCCACTCTACGAACA	AATCCAGAGAGATCGGGGGTC
SOX18	AACAAAATCCGGATCTGCAC	CGGTACTTGTAGTTGGGATGG
BMP8A	AGTCTCTGGTCAGTACCACAG	TGTTTACGCAGGATGACATTGTT
BMP6	AGAAGCGGGAGATGCAAAAGG	GACAGGGCGTTGTAGAGATCC
BMP1	ACTACACCTACGACCTGGGC	TTTGATGGATGGCCTTCGGG
SOSTDC	GCGGTGTGTCAACGACAAGA	GACCACGGTGATTTTGTAGGT
MAGED1	TTACGACCCTCACCTAATCT	TTCTTCTCCAGGACAAAGC
PPKACA	AGATCGTCCTGACCTTTGAGT	GGCAAAACCGAAGTCTGTCAC
MAPK3	CTGGAAGCCATGGAGAGATGTT	TCGCAGGTGGTGTTGATAAG
MAPK14	GGCTCGGCACACTGATGAT	TGGGGTTCCAACGAGTCTTAAA
MAPK12	TGGGCTACTGGATGTGTTCA	CTTCAGCCCCTTCAACATCT
PITX2	ACCCCGGCTATTCGTACAAC	GAGGACAGGGGATTGACGTTC
VDR	GATGCCCACCACAAGACCTA	CGGTTCCATCATGTCCAGTG
INHA	CCTTTTGCTGTTGACCCTACG	AGGCATCTAGGAATAGAGCCTTC
MAP2K6	ATGTCTCAGTCGAAAGGCAAG	TTGGAGTCTAAATCCCGAGGC
GCS	CAGATGCTGCCCTACATGAAC	TCTGGGTACTTCGTCTCCTGG
RAC3	TATCCCCACAGTTTTCGACAAC	GAGAGTGGCCGAAGCCTAT
HSPB1	ATCCCCTGAGGGCACACTTA	GGAATGGTGATCTCCGCTGAC
PLA2G5	TGGTTCCTGGCTTGCAGTGTG	TTCGCAGATGACTAGGCCATT
PIK3C2B	ACCTGCAACTGTTCCTCCAC	ACAGGGCTTCAGCACAAAGT
CREB3L4	ATATCTTCTCGACGGGATCCTT	TCCCTACCAGGAGATGTTTC
ITGA4	TGCACAGCCACGGGTCGAAG	AGGGTGACCCCCAGCCACTG
PPP1R3D	GCTGAAGGTACCGAGGACAT	TAGTCGCGACCATCATTGTT
MYCN	ACCATGCCGGGGATGATCT	ATCTCCGTAGCCCAATTCGAG
Dkk1	AAGATGAGGAGTGCGGCTCTG	GGCGGCGTTGTGGTCATTAC
Axin2	ATGTCCTGTCTGCCAGCGTTC	CAAGCACTAGCCAGTGGGTCAA
Tcf1	ACATGAAGGAGATGAGAGCCA	CTTCTTCTTTCCGTAGTTATC
Lef1	TGAGTGCACGCTAAAGGAGA	GCTGTCATTCTGGGACCTGT
β-catenin	TGACGTTGACATCCGTAAAGAC	TGCTAGGAGCCAGAGCAGTAA
TGF-β1	CTCCCGTGGCTTCTAGTGC	GCCTTAGTTTGGACAGGATCTG
