# Supplementary material for: Runx1 is a central regulator of osteogenesis for bone homeostasis by orchestrating BMP and WNT signaling pathways
Source: PLoS Genet. 2021 Jan 21;17(1):e1009233. doi: 10.1371/journal.pgen.1009233 (PMC7819607; doi:10.1371/journal.pgen.1009233)
Supplement: S2 Table — (XLSX) [file pgen.1009233.s009.xlsx]

## Sheet: Sheet1
Table S2. Primers used for ChIP assay
Gene	Forward primer	Reverse primer
Bmp7 1	TGGCCTTTTAGGTTAGGTCTGAG	CTCCTCATCAAGTGTCTATTGGGT
Bmp7 2	CACTTGCTCCCTGTTGGCTA	CAGGCTAAGGTGTACTGCCC
Bmp7 3	GGCTGGCTTAGCTCTTGACA	GACTGGGCCACACAGATGAA
Bmp7 4	GGAGGTCATGTCTCCAGCTC	CTGTGGTGGGTGATCTGAGG
Bmp7 5	CCTGGAAGGTTCCCAGAGGA	GAACGTTCTCTCCCTGCCC
Alk3 1	GTATCCTAGGACCCGGGTGAG	CAGCCTGCAAGTTTCTCCGT
Alk3 2	GTGTCCCCTCTACTCCCCAT	TGAGGCAAAAGGCAGCAGTA
Alk3 3	AGAAAGCCAAGCTACAGTCCC	TAAGAGCAAAGTGGGCACGG
Alk3 4	CCTTCTTCATCCACAGGCCA	CGCCATGCAAAATGCCCTTA
Atf4 1A	CCTTATGGCTGTCAGCGGAA	TACAGGTGCTGCCTGTGAAG
Atf4 1B	TTCCTTATGGCTGTCAGCGG	AAGCAAGGCCACCTTCTACC
Atf4 2A	CGTCTTCTGCAGCATGGGAA	CCCGTCGTATTCCTAGCACC
Atf4 2B	TACGACGGGGGAAAAGAAGC	GGCTCCTGACCATACAGGTT
Atf4 3A	GCTGGAGTTGGAAAGAGCCT	AGGTACTGGTCAAGGCCTCA
Atf4 3B	CACTGTGCCAGTTGAGTGGT	AGGCTCTTTCCAACTCCAGC
